# Supplementary material for: Normal Human Lung Epithelial Cells Inhibit Transforming Growth Factor-β Induced Myofibroblast Differentiation via Prostaglandin E2
Source: PLoS One. 2015 Aug 6;10(8):e0135266. doi: 10.1371/journal.pone.0135266 (PMC4527711; doi:10.1371/journal.pone.0135266)
Supplement: S1 Dataset — (XLSX) [file pone.0135266.s001.xlsx]

## Sheet: Fig.1
Fig. 1-B
						Fig. 1-E
Serial Number	a-SMA	GAPDH	SMA/GAPDH	AVG UT	Normalized to UT	Serial Number	a-SMA	GAPDH	SMA/GAPDH	AVG UT	Normalized to UT
UT	1557	106736	0.0145874	0.0218848	0.666553	UT	2892.02	197229	0.0146632	0.0116451	1.25917
2	2122	112941	0.0187886	0.0218848	0.858521	2	2019.01	203462	0.00992327	0.0116451	0.852139
3	2090	64749	0.0322785	0.0218848	1.47493	3	1867	180406	0.0103489	0.0116451	0.888688
TGF-β	63035	92909	0.67846	0.0218848	31.0014	TGF-β	61788	196755	0.314035	0.0116451	26.9671
5	85511	100638	0.849689	0.0218848	38.8255	5	68627	179235	0.382888	0.0116451	32.8797
6	85685	70196	1.22065	0.0218848	55.7763	6	42214	187152	0.22556	0.0116451	19.3695
SAEC+UT	1803.01	104646	0.0172296	0.0218848	0.787285	SAEC+UT	1754	166495	0.0105349	0.0116451	0.904657
8	938	112391	0.00834586	0.0218848	0.381354	8	7943.01	182052	0.0436304	0.0116451	3.74667
9	1791.01	67892	0.0263802	0.0218848	1.20541	9	3701.02	175422	0.0210978	0.0116451	1.81173
SAEC+TGF-β	10629	100256	0.106019	0.0218848	4.84439	SAEC+TGF-β	39106	201735	0.193848	0.0116451	16.6463
11	6925	102529	0.0675419	0.0218848	3.08624	11	20830	189963	0.109653	0.0116451	9.41621
12	7543.99	74453	0.101326	0.0218848	4.62995	12	27689	182477	0.15174	0.0116451	13.0303
fig 1 C
UT	TGF-β	SAEC+UT	SAEC+TGF-β			Serial Number	a-SMA	GAPDH	SMA/GAPDH	AVG UT	Normalized to UT
27277	101650	1970.01	28458			UT	-186	-33304	0.00558492	-0.00689536	-0.809953
13335	100753	1238.66	19528.7			2	-33	-27327	0.0012076	-0.00689536	-0.175132
8514.98	107364	3814	13701.3			3	523	-19033	-0.0274786	-0.00689536	3.98508
						TGF-β	-8508	-16454	0.517079	-0.00689536	-74.9894
						5	-10710	-11436	0.936516	-0.00689536	-135.818
						6	-4280.03	-15326	0.279266	-0.00689536	-40.5005
fig 1 D						AEC+TGF-β	-1572	-17474	0.0899622	-0.00689536	-13.0468
						11	-3755.02	-24875	0.150956	-0.00689536	-21.8923
Serial Number	a-SMA	GAPDH	SMA/GAPDH	AVG UT	Normalized to UT	12	-3455	-26491	0.130422	-0.00689536	-18.9144
UT	1480	197527	0.00749265	0.00439351	1.70539
2	176.992	176040	0.00100541	0.00439351	0.228839
3	650.992	139027	0.00468249	0.00439351	1.06577
TGF-β	73476	200895	0.365743	0.00439351	83.2462
5	67716	165032	0.41032	0.00439351	93.3923
6	62382	104158	0.598917	0.00439351	136.318
SAEC+UT	458.992	192872	0.00237978	0.00439351	0.541657
8	587.008	133338	0.0044024	0.00439351	1.00202
9	-17.0078	124518	-0.000136589	0.00439351	-0.0310888
SAEC+TGF-β	24399	199531	0.122282	0.00439351	27.8323
11	20405	129898	0.157085	0.00439351	35.7538
12	7515.99	165870	0.0453125	0.00439351	10.3135

## Sheet: Fig.2
Fig.2-A.1
Serial Number	a-SMA	GAPDH	SMA/GAPDH	AVG UT	Normalized to UT	Fig.2-B.1
UT	1632	124789	0.0130781	0.0093382	1.40049	Serial Number	a-SMA	GAPDH	SMA/GAPDH	AVG UT	Normalized to UT
2	707.016	230558	0.00306654	0.0093382	0.328387	UT	368.016	85974	0.00428055	0.0111729	0.38312
3	1816	152991	0.01187	0.0093382	1.27112	2	236	99331	0.00237589	0.0111729	0.212649
TGF-β	51625	139014	0.371365	0.0093382	39.7684	3	568	21145	0.0268622	0.0111729	2.40423
5	41716	180374	0.231275	0.0093382	24.7666	TGF-β	70223	62073	1.1313	0.0111729	101.254
6	35786	149362	0.239592	0.0093382	25.6572	5	80920	86422	0.936336	0.0111729	83.8045
SAEC+UT	3267.02	120028	0.0272188	0.0093382	2.91478	6	76082	33876	2.2459	0.0111729	201.013
8	1907	178009	0.0107129	0.0093382	1.14722	SAEC+UT	1563.02	73437	0.0212838	0.0111729	1.90495
9	2978.02	132986	0.0223935	0.0093382	2.39805	8	392	46737	0.00838736	0.0111729	0.75069
SAEC+TGF-β	16605	114632	0.144855	0.0093382	15.5121	9	-129.992	28004	-0.00464191	0.0111729	-0.415463
11	9973	162141	0.0615082	0.0093382	6.58673	SAEC+TGF-β	5713	75313	0.0758568	0.0111729	6.78937
12	5201.98	120516	0.0431643	0.0093382	4.62233	11	2473.02	51758	0.0477804	0.0111729	4.27647
						12	5766	28289	0.203825	0.0111729	18.2428
						Fig.2-B.2
Fig.2-A.2
						Serial Number	a-SMA	GAPDH	SMA/GAPDH	AVG UT	Normalized to UT
Serial Number	a-SMA	GAPDH	SMA/GAPDH	AVG UT	Normalized to UT	UT	1559.01	71526	0.0217964	0.125968	0.173031
UT	5695.01	38937	0.146262	0.233554	0.626245	2	22984	67844	0.338777	0.125968	2.68939
2	14050	58245	0.241223	0.233554	1.03283	3	897.008	51760	0.0173301	0.125968	0.137576
3	18568	59289	0.313178	0.233554	1.34092	TGF-β	72269	87374	0.827122	0.125968	6.56614
TGF-β	74247	74033	1.00289	0.233554	4.29404	5	61510	65011	0.946148	0.125968	7.51102
5	71143	67306	1.05701	0.233554	4.52575	6	34815	59360	0.586506	0.125968	4.656
6	55914	47419	1.17915	0.233554	5.04871	SAEC+UT	8630.99	72564	0.118943	0.125968	0.944234
SAEC+UT	23432	60552	0.386973	0.233554	1.65689	8	4743.02	41998	0.112934	0.125968	0.896533
8	19816	66673	0.297212	0.233554	1.27256	9	1272	44899	0.0283303	0.125968	0.224901
9	26745	82080	0.325841	0.233554	1.39514	SAEC+TGF-β	31666	79312	0.399259	0.125968	3.16953
SAEC+TGF-β	61452	90506	0.678983	0.233554	2.90717	11	24985	55192	0.452693	0.125968	3.59371
11	38200	58908	0.648469	0.233554	2.77653	12	7188.98	55939	0.128515	0.125968	1.02022
12	33552	59788	0.561183	0.233554	2.40279
						Fig. 2-B.3
						Serial Number	a-SMA	GAPDH	SMA/GAPDH	AVG UT	Normalized to UT
						UT	10700	120826	0.0885571	0.0511904	1.72995
						2	2496	100623	0.0248055	0.0511904	0.484572
						3	2492.02	61977	0.0402087	0.0511904	0.785473
						TGF-β	43169	70218	0.614785	0.0511904	12.0098
						5	48271	98831	0.488419	0.0511904	9.54123
						6	84311	71750	1.17507	0.0511904	22.9548
						SAEC+UT	5870	77475	0.0757664	0.0511904	1.48009
						8	2378.98	95071	0.0250232	0.0511904	0.488827
						9	791	64238	0.0123136	0.0511904	0.240545
						SAEC+TGF-β	28941	113990	0.253891	0.0511904	4.95973
						11	3994.99	111405	0.0358601	0.0511904	0.700523
						12	1720.01	94552	0.0181911	0.0511904	0.355362

## Sheet: Fig.4
Fig. 4-A						Fig. 4-A	Average of 3 areas of each image, 3 images per group
						ctrl 0	ctrl-24	epi-24	ctrl 48	epi-48
no cell ctrl	ut	tgf-b	SAEC			2.8	1.4	2.7	0.9	2.3
416	107.4	55.8	110			2.9	1.5	2.8	0.8	2.3
314.6	106.1	55.8	123.4			2.8	1.6	2.7	1	2.2
409	108.5	53.5	123.9
		51.8
						2.83333
% remaining
379.867	0.282731	0.146894	0.289575			0.988235	0.494118	0.952941	0.317647	0.811765
	0.279309	0.146894	0.324851			1.02353	0.529412	0.988235	0.282353	0.811765
	0.285627	0.140839	0.326167			0.988235	0.564706	0.952941	0.352941	0.776471
		0.136364
% contraction						98.8235	49.4118	95.2941	31.7647	81.1765
	71.7269	85.3106	71.0425			102.353	52.9412	98.8235	28.2353	81.1765
	72.0691	85.3106	67.5149			98.8235	56.4706	95.2941	35.2941	77.6471
	71.4373	85.9161	67.3833

## Sheet: Fig 5-A
A.Epa - 13feb2014			CPMs = Count per minute of 3H-thymidine
Plate Sequence Number: 611 Acquired: 2/13/14 10:21:09 AM Plate Temperature:18.8C (65.8F)
	1	2	3	4	5	6	7	8	9	10	11	12
A	105	85	49	128	81	137	160	147	97	73	129	74
B	129	68	15882	32573	11337	5832	458	16225	27476	20609	16817	97
C	113	132	18470	22756	11316	11026	328	19034	21718	23789	16332	198
D	80	124	19438	26533	19578	8759	452	14314	15471	23894	12683	133
E	82	148	18194	34204	16878	9255	499	13560	15907	23653	11793	192
F	145	1011	22990	33001	22483	7869	2943	13441	12654	18360	10844	193
G	134	1403	19977	37754	12515	9033	1611	10509	11762	18531	10619	181
H	49	142	160	109	197	162	122	192	172	117	135	92
	Average No cell ctrl=		481
			UT	TGF-b	ut-c.m.	tgf-b -c.m.
			15401	32092	10856	5351		15744	26995	20128	16336
			17989	22275	10835	10545		18553	21237	23308	15851
			18957	26052	19097	8278		13833	14990	23413	12202
			17713	33723	16397	8774		13079	15426	23172	11312
			22509	32520	22002	7388		12960	12173	17879	10363
			19496	37273	12034	8552		10028	11281	18050	10138
		avg ut	18677.5					14032.8
			-3276.5	13414.5	-7821.5	-13326.5		1711.17	12962.2	6095.17	2303.17
			-688.5	3597.5	-7842.5	-8132.5		4520.17	7204.17	9275.17	1818.17
			279.5	7374.5	419.5	-10399.5		-199.833	957.167	9380.17	-1830.83
			-964.5	15045.5	-2280.5	-9903.5		-953.833	1393.17	9139.17	-2720.83
			3831.5	13842.5	3324.5	-11289.5		-1072.83	-1859.83	3846.17	-3669.83
			818.5	18595.5	-6643.5	-10125.5		-4004.83	-2751.83	4017.17	-3894.83
			0	11978.3
Fig. 5-B
Sample #	live	dead	total	% live	Average
1	122	11	133	91.7293	88.9761
	141	19	160	88.125
2	96	11	107	89.7196
	82	12	94	87.234
3	188	31	219	85.8447
	197	19	216	91.2037
4	125	8	133	93.985	93.0587
	156	4	160	97.5
5	104	16	120	86.6667
	151	11	162	93.2099
6	193	6	199	96.9849
	202	21	223	90.583
7	130	10	140	92.8571	90.1851
	152	12	164	92.6829
8	179	30	209	85.6459
	204	18	222	91.8919
9	118	17	135	87.4074
	116	12	128	90.625
10	197	12	209	94.2584	91.9737
	143	17	160	89.375
11	164	18	182	90.1099
	151	13	164	92.0732
12	253	16	269	94.052

## Sheet: Fig.6
figure 6 a
UT FIB	RX FIB	UT EPI/ UT FIB	UT EPI/ RX FIB
54	58	89	116
40	50	84	102
52	79	86	160
figure 6 b
ut fib	rx fib	ut epi/ut fib	ut epi/rx fib	UT EPI	RX EPI
74	96	98	228	157	204
66	92	110	200	140	228
74	128	98	344	157	188
Figure 6 c
UT	TGF-β	TGF-β + AT I
130	313	380
57	278	709
60	172	643
figure 6 d
UT	649	495	520
0.5 ng/ml TGF-β	836	649	985
5 ng/ml TGF-β	1630	1292	1814
10 ng/ml TGF-β	2379	1711	1662
figure 6 E
	COX-2	GAPDH	COX-2/GAPDH	AVG UT	Normalized to UT
UT HLF	-5069	-34480	0.147013	0.146737	1.00188
2	-4170	-31312	0.133176	0.146737	0.907582
3	-4656	-29096	0.160022	0.146737	1.09054
TGF-b rx HLF	-12994	-21237	0.611857	0.146737	4.16975
5	-17182	-23142	0.74246	0.146737	5.0598
6	-13188	-22330	0.590596	0.146737	4.02486

## Sheet: Fig.7
Fig.7-A
	SMA	GAPDH	SMA/GAPDH	AVG UT	NORM to UT
UT	9162	23488	0.390072	0.309612	1.25987
	3429.98	14308	0.239725	0.309612	0.774276
	7682.02	25689	0.299039	0.309612	0.965852
TGF-β	49730	10027	4.95962	0.309612	16.0188
	60681	18806	3.22668	0.309612	10.4217
	74071	23428	3.16164	0.309612	10.2116
TGF-β + SC 58125	40360	13156	3.0678	0.309612	9.90854
	40147	15461	2.59666	0.309612	8.38684
	45269	21498	2.10573	0.309612	6.80119
TGF-β + SAEC	4707	16412	0.286802	0.309612	0.926329
	6952.02	19490	0.356696	0.309612	1.15208
	3726	13302	0.280109	0.309612	0.904709
TGF-β + SAEC + SC 58125	61653	22250	2.77092	0.309612	8.94966
	65170	31176	2.09039	0.309612	6.75165
	67070	26935	2.49007	0.309612	8.04254
Fig.7-B
	SMA	GAPDH	SMA/GAPDH	AVG UT	NORM to UT
UT	8623	71419	0.120738	0.16251	0.742956
	7977.02	51893	0.15372	0.16251	0.945911
	12469	58520	0.213073	0.16251	1.31113
TGF-β	59989	45993	1.30431	0.16251	8.02599
	73281	52763	1.38887	0.16251	8.54635
	80703	48021	1.68058	0.16251	10.3413
TGF-β + SAEC C.M.	21411	57350	0.373339	0.16251	2.29732
	1689.02	21254	0.0794681	0.16251	0.489003
	11155	53515	0.208446	0.16251	1.28266
TGF-β + SAEC C.M. + CTRL AB	18341	61184	0.299768	0.16251	1.84461
	23528	67942	0.346295	0.16251	2.13091
	120741	37060	3.25799	0.16251	20.0479
TGF-β + SAEC C.M. + 2B5 AB	105076	63708	1.64934	0.16251	10.1491
	94363	77503	1.21754	0.16251	7.49207
	118282	96445	1.22642	0.16251	7.54671
